# Supplementary material for: A Deep Insight in the Antioxidant Property of Carnosic Acid: From Computational Study to Experimental Analysis
Source: Foods. 2021 Sep 26;10(10):2279. doi: 10.3390/foods10102279 (PMC8534978; doi:10.3390/foods10102279)
Supplement: Supplementary file 1 [file foods-10-02279-s001.zip]

Archive with 1 entries (1 files):
- foods-1391578-supplementary.pdf
